# Supplementary material for: Research on the Adsorption Mechanism and Performance of Cotton Stalk-Based Biochar
Source: Molecules. 2024 Dec 11;29(24):5841. doi: 10.3390/molecules29245841 (PMC11678485; doi:10.3390/molecules29245841)
Supplement: Supplementary file 1 [file molecules-29-05841-s001.zip]

Archive with 1 entries (1 files):
- molecules-3340804-supplementary.pdf
